# Supplementary material for: Association between Several Persistent Organic Pollutants and Thyroid Hormone Levels in Cord Blood Serum and Bloodspot of the Newborn Infants of Korea
Source: PLoS One. 2015 May 12;10(5):e0125213. doi: 10.1371/journal.pone.0125213 (PMC4429016; doi:10.1371/journal.pone.0125213)
Supplement: S1 Dataset — (XLS) [file pone.0125213.s006.xls]

## Sheet: #LN00020
id	MS_FT3	MS_FT4	MS_T3	MS_T4	MS_TSH	section	fsex	age	agegroup	primipara	birth_history	ges	bmi_rank	BMI	weight_gain	smoke2	US_FT3	US_FT4	US_T3	US_T4	US_TSH	f_bBHC	f_gBHC	f_HCH	f_opDDE	f_ppDDE	f_ppDDT	f_DDT	f_Oxychlordane	f_tChlordane	f_cChlordane	f_tNonachlordane	f_cNonachlordane	f_CHD	f_HCB	f_bde28	f_bde47	f_bde49	f_bde66	f_bde71	f_bde77	f_bde85	f_bde99	f_bde100	f_bde119	f_bde126	f_bde138	f_bde153	f_bde154
H002	1.49	0.67	0.72	6.18	2.92	1	1	36	30	0	0	269	2	19.83	13.6	1	1.32	1.21	0.61	6.13	15.56	.	.	.	.	62.501	.	62.501	7.53	.	.	.	.	7.53	116.089	.	5.072	.	.	.	.	.	.	.	.	.	.	.	.
H003	2.07	0.91	1.05	9.36	1.41	0	1	30	30	0	0	281	2	19.6	12	1	1.39	1.08	0.69	8.18	14.21	.	.	.	.	27.135	.	27.135	4.331	2.142	.	2.518	.	8.991	92.238	.	5.037	.	.	.	.	.	3.109	.	.	.	.	.	.
H004	1.69	0.78	0.93	8.6	1.74	0	0	31	30	1	1	279	2	23.1	11.3	1	1.38	1.4	0.69	8.38	9.31	.	.	.	.	34.17	.	34.17	.	.	.	.	.	.	.	.	3.692	.	.	.	.	.	.	.	.	.	.	.	.
H005	2.38	0.79	1.24	8.34	1.8	0	1	33	30	0	0	280	2	20.7	13	1	1.31	1.29	0.64	10.04	6.66	11.418	.	11.418	.	132.26	11.271	143.531	5.238	.	.	4.492	.	9.73	.	.	.	.	.	.	.	.	.	.	.	.	.	.	.
H007	1.9	0.82	0.62	6.2	2.91	0	0	32	30	0	0	288	3	25.3	13.6	1	1.03	1.05	0.51	7.28	5.7	.	.	.	.	67.586	4.629	72.215	0.515	.	.	.	.	0.515	.	.	1.003	.	.	.	.	.	.	.	.	.	.	.	.
H008	2.01	0.77	0.94	8.77	2.91	0	0	32	30	0	0	279	1	17.6	10	1	1.23	1.35	0.57	9.35	7.24	.	.	.	.	70.954	.	70.954	.	.	.	.	.	.	.	.	2.966	1.083	.	.	.	.	3.826	.	.	.	.	.	.
J001	2.38	0.94	1.23	9.66	1.9	0	0	29	20	0	0	281	2	21.1	3	1	1.53	1.34	0.64	8.93	18.66	11.063	.	11.063	.	55.826	.	55.826	.	1.928	.	.	.	1.928	.	.	7.058	.	.	.	.	.	.	.	.	.	.	.	.
J007	2.71	0.91	1.69	10.29	1.85	1	0	33	30	1	1	266	2	23.8	12.5	1	1.48	1.37	0.58	8.64	8.14	3.417	.	3.417	.	68.298	.	68.298	.	1.265	.	2.552	.	3.817	19.72	.	4.505	.	.	.	.	.	8.805	1.982	.	.	.	.	.
J014	2.87	0.99	1.54	9.35	1.88	0	0	38	30	1	1	285	2	20	10.5	1	1.43	1.21	0.61	8.14	9.72	14.833	.	14.833	.	83.659	6.483	90.142	.	0.752	.	2.808	.	3.56	8.78	.	1.889	.	.	.	.	.	1.793	.	.	.	.	.	.
J018	2.48	0.7	1.36	7.78	2.45	0	0	31	30	0	0	282	2	18.6	17	1	1.19	1.1	0.53	8	5.08	8.86	.	8.86	.	85.464	9.418	94.882	.	0.314	.	2.256	.	2.57	10.986	.	1.87	.	.	.	.	.	1.682	.	.	.	.	.	.
J021	2.64	0.81	1.41	9.2	4.86	0	1	30	30	0	0	277	1	17.7	12	1	1.15	1.12	0.56	7.82	6.3	6.627	1.901	8.528	.	64.007	9.32	73.327	.	.	.	1.135	.	1.135	23.845	.	1.449	.	.	.	.	.	3.326	1.365	.	.	.	.	.
J022	2.52	0.83	1.67	9.52	1.14	0	1	30	30	0	0	275	1	15.6	13.5	1	1.55	1.26	0.68	8.71	9.51	5.612	4.941	10.553	.	65.243	.	65.243	.	.	.	1.475	.	1.475	36.561	.	1.914	.	0.606	.	0.324	.	.	.	.	.	.	.	.
J023	2.35	0.93	1.28	8.97	0.83	0	1	36	30	1	1	274	2	21.6	12	1	1.35	1.21	0.59	7.56	21.39	2.646	3.948	6.594	.	39.753	.	39.753	.	.	.	3.014	.	3.014	58.687	.	1.619	.	.	.	.	2.646	4.102	0.889	.	.	.	15.957	.
J024	2.81	0.97	1.61	10.81	0.81	0	0	38	30	0	0	274	1	18.4	12.5	1	1.25	1.27	0.58	9.07	6.31	9.91	.	9.91	.	37.949	2.521	40.47	.	.	.	2.454	.	2.454	12.711	.	2.44	.	.	.	0.562	.	2.474	1.983	.	.	.	.	.
J026	2.37	0.79	1.31	7.37	2.89	0	1	39	30	1	3	279	2	22.2	14	1	1.41	1.2	0.61	8.47	17.47	10.481	5.282	15.763	.	250.646	7.251	257.897	.	.	.	3.849	.	3.849	18.335	.	6.683	.	1.97	2.203	2.863	.	12.213	11.989	.	.	.	10.355	3.992
J027	2.7	0.66	1.42	7.05	1.27	0	1	32	30	0	0	272	2	19.9	17	1	1.23	1.11	0.56	8.34	24.46	7.409	3.419	10.828	.	72.97	.	72.97	.	0.505	.	3.374	.	3.879	17.546	.	6.5	.	.	.	.	.	8.254	2.933	.	.	.	.	.
J028	2.17	0.94	1.02	9.49	3.05	0	0	37	30	1	1	279	2	21	13	1	1.53	1.45	0.7	10.98	7.61	15.867	5.754	21.621	.	155.169	9.972	165.141	2.717	1.39	.	7.425	.	11.532	24.313	.	5.129	.	.	.	0.877	.	7.177	1.482	5.44	.	.	.	.
J030	3.68	1.09	1.59	9.89	0.03	0	0	33	30	0	0	280	2	20.3	18	2	1.14	1.04	0.52	7.51	18.03	8.333	4.949	13.282	.	25.991	.	25.991	.	.	.	1.87	.	1.87	9.726	.	2.128	.	.	.	.	.	2.166	.	.	.	.	11.939	3.18
J037	2.22	0.84	1.61	10.75	1.35	0	0	32	30	0	0	277	2	24.5	13.5	1	1.35	1.25	0.63	9.6	31.38	7.735	.	7.735	.	115.003	.	115.003	.	.	.	.	.	.	22.481	.	1.186	1.154	0.874	0.931	0.385	.	1.711	0.915	.	.	.	.	.
J039	2.49	0.74	1.31	6.83	1	1	0	30	30	1	1	269	2	23.5	11.5	1	1.42	1.15	0.62	7.39	5.9	5.946	1.854	7.8	.	55.038	6.1	61.138	.	.	.	1.761	4.694	6.455	0.638	.	4.815	.	1.615	.	.	.	1.251	2.637	.	.	.	.	.
K001	2.42	0.91	1.36	9.57	4.09	0	1	29	20	0	0	276	1	17.4	13.8	1	1.17	1.1	0.52	7.38	6.53	.	.	.	.	55.212	6.017	61.229	.	.	.	1.278	.	1.278	16.326	.	1.88	.	.	.	.	.	0.679	1.338	.	.	.	3.47	6.669
K003	2.75	1.04	1.41	7.55	2.39	0	1	34	30	0	0	277	2	20.3	19	1	1.33	1.34	0.51	5.65	9.42	5.871	.	5.871	.	71.771	.	71.771	.	.	.	1.616	.	1.616	35.93	.	3.865	.	.	.	.	.	2.463	1.34	.	.	4.548	2.958	4.877
K004	2.36	0.83	1.6	8.37	1.67	0	0	34	30	1	2	273	3	26.8	12.3	1	1.34	1.2	0.61	7.5	13.93	.	.	.	.	113.541	13.393	126.934	.	.	.	3.268	.	3.268	23.698	.	2.87	.	.	.	.	3.668	1.633	.	.	.	.	5.363	.
K005	2.42	1.22	1.29	10.56	2.02	0	0	38	30	1	1	291	2	19.5	14.5	1	1.99	1.42	0.9	10.39	6.95	5.423	2.499	7.922	.	53.758	.	53.758	.	1.089	0.482	1.815	.	3.386	0.955	.	1.771	0.584	.	0.345	0.338	.	2.361	0.738	.	.	6.007	6.115	1.385
K006	2.93	0.86	2.07	8.86	3.75	0	1	37	30	1	1	286	3	26.4	16	1	1.84	1.37	0.89	9.95	19.53	.	.	.	.	68.767	.	68.767	.	.	.	2.717	.	2.717	2.842	.	0.832	.	.	.	.	.	1.659	.	.	.	.	.	.
K007	2.7	0.93	1.55	9.16	2.38	0	0	32	30	0	0	266	2	21.4	21	1	1.42	1.32	0.69	8.85	4.57	7.568	4.175	11.743	.	46.017	.	46.017	.	0.945	.	0.947	.	1.892	32.158	.	.	.	.	.	.	3.253	2.609	0.78	.	0.559	.	5.485	.
K008	2.26	0.79	1.34	8.23	1.66	0	1	32	30	1	1	276	2	24.6	15	1	1.48	1.13	0.62	8.56	17.15	12.121	.	12.121	.	30.591	.	30.591	.	1.623	1.853	0.86	.	4.336	14.848	.	.	.	.	.	.	.	.	.	.	.	.	1.83	.
K010	2.85	0.82	1.69	7.04	2.72	1	0	37	30	1	2	261	3	27.8	19	1	1.32	1.22	0.63	8.2	8.11	.	.	.	.	21.527	3.492	25.019	.	0.212	.	.	.	0.212	17.375	.	1.619	.	.	.	.	.	2.48	.	.	.	.	.	.
K013	2.82	0.87	1.73	9.01	1.45	0	0	34	30	1	2	273	3	26.5	4.5	1	1.36	1.25	0.58	7.66	5.08	.	.	.	.	46.344	.	46.344	.	.	.	.	.	.	49.67	.	2.801	1.459	.	0.654	0.922	.	4.945	.	.	.	.	.	.
K015	2.49	0.91	1.72	10.85	5.17	1	1	35	30	1	1	267	2	19.7	15.1	1	1.11	1.18	0.53	6.95	5.8	.	.	.	.	67.348	.	67.348	3.807	.	.	1.449	.	5.256	30.877	.	.	.	.	.	.	.	4.542	2.6	.	.	.	11.807	12.584
K017	2.52	0.68	1.61	7.51	1.51	0	0	33	30	0	0	284	2	18.8	15	1	1.84	1.33	0.83	10.68	5.73	.	.	.	63.965	1.17875	.	63.965	.	.	.	.	.	.	10.676	1.757	.	.	.	.	.	.	.	.	.	.	.	.	.
K018	2.94	0.77	1.74	8.45	1.39	1	0	37	30	0	0	268	2	23.8	13.7	1	1.43	1.11	0.74	7.71	7.02	6.507	.	6.507	.	92.044	.	92.044	.	.	.	.	.	.	.	.	.	.	.	.	.	.	.	.	.	.	.	.	.
K019	2.67	1.05	1.39	9.97	1.71	0	1	38	30	1	2	273	2	22.8	14.4	1	1.34	1.3	0.61	8.91	7.93	.	.	.	.	101.126	.	101.126	.	.	.	1.633	.	1.633	19.561	.	2.346	.	.	.	.	.	3.076	2.509	.	.	.	.	.
K020	2.54	0.95	1.77	11.8	3.29	0	0	25	20	1	1	264	2	20.1	16	1	1.61	1.33	0.73	8.17	22.77	.	.	.	.	34.874	.	34.874	.	1.208	.	.	.	1.208	27.687	.	2.258	.	.	.	.	.	.	.	.	.	.	.	.
K021	2.32	0.9	1.26	8.33	1.12	0	1	32	30	0	0	283	2	19.3	12	1	1.29	1.09	0.57	6.15	8.25	16.192	.	16.192	.	50.866	.	50.866	.	.	.	2.97	.	2.97	20.103	.	.	.	.	.	.	.	1.746	.	.	.	.	.	.
K023	2.52	0.79	1.46	7.74	5.61	1	1	37	30	1	1	264	3	29.4	19.3	.	1.5	1.23	0.61	7.36	6.9	.	.	.	.	76.374	.	76.374	.	1.788	7.734	2.233	.	11.755	18.075	.	3.417	.	.	.	.	.	5.37	.	.	.	.	.	.
K025	2.57	1.32	1.44	13.52	1.41	0	1	33	30	1	1	263	1	17.9	11	1	1.17	1.31	0.58	9.6	9.69	9.589	2.039	11.628	.	62.989	.	62.989	.	.	.	2.675	.	2.675	13.167	.	.	.	.	.	.	.	1.917	.	.	.	.	.	.
K026	2.89	0.74	1.66	7.42	2.37	1	0	34	30	0	0	291	2	21.5	27	1	1.54	1.37	0.76	10.15	5.69	8.445	6.12	14.565	.	69.265	.	69.265	.	.	.	1.765	.	1.765	2.86	.	.	.	.	.	.	.	1.656	.	.	.	.	3.455	.
K027	2.66	0.84	1.63	9.06	1.1	1	0	38	30	0	0	261	2	21.1	22.4154	2	1.33	1.19	0.6	6.87	6.3	.	.	.	.	63.33	.	63.33	.	.	.	1.808	.	1.808	42.112	.	2.994	.	.	.	.	.	3.085	.	.	.	.	.	.
K028	2.53	0.96	1.5	9.96	1.22	1	0	30	30	1	1	267	2	19	15.1	1	1.26	1.27	0.58	8.36	10.34	11.016	4.01	15.026	.	37.204	.	37.204	.	0.889	.	1.749	.	2.638	27.991	.	1.817	.	.	.	.	.	1.249	.	.	.	.	.	.
K036	2.19	0.92	1.12	7.35	2.33	1	0	33	30	1	2	270	2	18.9	14	1	1.39	1.24	0.64	8.57	6.35	7.937	3.631	11.568	.	33.557	.	33.557	.	0.075	0.085	0.989	.	1.149	17.189	.	.	.	.	.	.	.	3.333	0.897	.	.	.	.	.
K040	2.63	1.08	1.54	10.66	0.54	0	0	29	20	1	1	266	1	17.9	13.4	1	1.32	1.38	0.61	9.55	5.68	5.154	3.66	8.814	.	22.428	4.186	26.614	.	.	.	.	.	.	5.704	.	.	.	.	.	.	.	1.36	.	.	.	.	0.654	.
K044	2.3	0.79	1.65	9.46	4.38	0	1	38	30	1	2	264	2	23.6	12	1	1.28	1.24	0.58	8.31	11.54	9.01	1.954	10.964	.	52.599	8.438	61.037	.	.	.	0.117	.	0.117	12.503	.	1.701	.	.	.	.	.	2.999	.	.	.	.	.	.
P001	2.9	0.84	1.84	9.03	4	1	1	34	30	0	0	271	2	24.6	16	1	1.54	1.27	0.77	8.83	6.1	.	.	.	.	83.132	7.294	90.426	.	.	.	.	.	.	.	.	.	.	.	.	.	.	.	.	.	.	.	.	.
P011	3.36	0.87	1.38	8.01	3.73	1	0	41	40	1	1	272	2	24.9	14.6	.	1.16	1.25	0.49	6.37	13.29	3.992	3.973	7.965	.	79.291	4.231	83.522	.	.	.	1.637	.	1.637	1.682	.	8.06	.	.	.	.	.	1.371	4.256	.	.	.	.	.
P012	2.91	0.84	1.31	8.95	4.43	1	1	41	40	0	0	282	2	20	11	1	1.26	1.1	0.66	7.59	9.31	6.338	3.955	10.293	.	128.827	13.296	142.123	5.387	.	.	3.043	.	8.43	2.627	.	2.345	.	.	.	.	.	.	.	.	.	.	.	.
P013	2.57	0.99	0.94	8.5	1.58	0	1	27	20	0	0	278	3	26.3	14	1	1.57	1.21	0.76	9.13	11.34	5.545	.	5.545	.	39.145	.	39.145	.	0.394	.	2.609	.	3.003	14.191	.	2.964	.	.	.	.	.	3.015	2.843	.	.	.	2.513	4.432
P014	2.16	0.93	1.15	10.58	2.8	0	1	34	30	1	1	274	2	20	16	1	1.59	1.38	0.77	9.86	20.82	6.223	.	6.223	.	62.089	.	62.089	.	2.118	.	.	.	2.118	22.261	.	2.524	2.94	.	.	0.86	.	4.441	.	.	.	.	.	.
P015	2.77	0.85	1.55	9.38	3.01	0	1	31	30	1	1	273	3	26.9	3	1	1.44	1.23	0.79	9.84	11.43	6.31	8.069	14.379	.	104.476	18.113	122.589	.	0.369	.	4.665	.	5.034	47.031	.	6.268	.	3.457	.	.	.	5.556	0.92	.	.	6.916	6.397	11.081
P016	2.33	0.9	1.07	8.23	1.9	0	1	36	30	1	1	285	3	28.7	3.6	1	1.48	1.24	0.63	7.06	7.17	.	.	.	.	61.582	.	61.582	.	.	.	1.471	.	1.471	13.716	.	2.66	.	.	.	.	.	6.596	.	.	.	6.995	1.115	8.626
P017	2.94	0.75	1.91	9.58	2.11	0	1	31	30	0	0	281	2	19.1	24	1	1.75	1.2	0.8	8.62	10.45	.	.	.	.	90.857	8.821	99.678	.	0.435	.	2.929	.	3.364	25.158	.	1.856	.	.	.	.	.	.	.	.	.	.	3.793	8.876
P018	2.55	1.05	1.16	9.61	0.81	0	1	31	30	0	0	283	3	26.6	12	1	1	1.15	0.49	8.16	16.41	.	.	.	.	51.542	.	51.542	3.155	.	.	2.378	.	5.533	19.387	.	2.868	.	.	.	.	.	4.204	0.953	.	.	.	7.724	6.413
P019	2.98	0.79	1.6	9.35	3.84	1	1	33	30	1	1	268	4	33.6	8	.	1.36	1.24	0.61	8.2	12.21	13.14	5.271	18.411	.	44.547	.	44.547	.	.	.	0.814	.	0.814	9.881	.	5.56	.	.	.	.	.	2.996	0.775	.	.	.	.	5.827
P021	2.08	0.65	1.15	5.45	1.79	1	1	35	30	1	2	267	3	26.2	28	1	1.88	1.42	0.83	8.66	17.27	.	.	.	.	53.222	.	53.222	.	.	.	.	.	.	.	.	1.429	.	.	.	.	.	.	.	.	.	.	.	.
P023	2.86	0.65	1.42	7.66	1.41	0	0	31	30	0	0	274	4	32.6	20	1	1.72	1.25	0.72	8.59	9.53	6.849	.	6.849	.	74.434	.	74.434	.	.	.	1.361	.	1.361	20.485	.	2.261	.	.	.	.	.	1.13	1.255	.	.	.	6.401	4.933
P024	2.61	0.83	1.62	8.94	2.62	0	1	32	30	0	0	288	2	22	15	1	1.42	1.19	0.72	9.95	17	.	.	.	.	112.09	.	112.09	.	.	.	.	.	.	.	.	9.809	.	.	.	.	.	.	.	.	.	.	.	.
P028	1.63	1.43	0.7	9.7	5.48	1	0	33	30	1	1	268	2	22.3	9	1	1.75	1.05	1	9.85	1.58	.	.	.	.	24.163	.	24.163	.	.	.	.	.	.	.	.	.	.	.	.	.	.	.	.	.	.	.	.	.
S002	2.65	0.92	1.48	9.05	2.32	0	0	29	20	1	1	274	1	18.4	17.7	1	1.6	1.26	0.79	10.17	16.12	.	.	.	41.546	1.17875	1.799	43.345	.	.	1.556	.	.	1.556	4.856	.	.	.	.	.	.	.	.	.	.	.	.	.	.
S004	2.8	1.13	1.57	10.3	2.86	0	1	33	30	1	2	281	1	16.38	13.1	1	1.37	1.25	0.59	7.87	8.48	5.293	.	5.293	.	58.95	.	58.95	.	.	.	.	.	.	2.703	.	3.863	.	.	.	0.554	.	.	.	.	.	.	.	.
S006	2.42	1.18	1.3	10.27	1.25	0	1	33	30	0	0	277	2	18.5	10	1	1.3	1.11	0.62	7.9	10.08	6.491	9.791	16.282	.	43.953	6.564	50.517	6.967	.	.	.	.	6.967	18.497	.	5.981	.	.	.	.	.	11.465	.	.	.	.	4.959	.
S007	2.51	0.87	1.21	7.29	2.1	1	1	38	30	1	2	272	2	21.43	13.3	1	1.22	0.94	0.58	5.75	4.1	9.568	4.81	14.378	.	63.97	7.874	71.844	.	.	.	2.4	.	2.4	.	.	4.343	.	.	.	.	1.071	3.328	1.777	.	.	.	.	.
S008	3.3	0.8	2.2	9.04	1.78	1	0	32	30	0	0	280	2	19.5	19.7	1	1.5	1.26	0.66	8.33	8.22	.	.	.	.	31.06	.	31.06	.	.	.	1.458	.	1.458	.	.	.	.	.	.	.	.	.	.	.	.	.	.	.
S009	2.33	0.89	1.46	9.28	2.91	0	1	39	30	1	1	285	2	19.1	14	1	1.43	1.18	0.67	7.09	4.94	.	.	.	.	126.666	.	126.666	.	.	.	.	.	.	.	.	3.023	.	.	.	.	.	.	.	.	.	.	.	.
S010	2.66	1.04	1.53	9.77	2.39	1	0	31	30	1	1	270	2	22.54	15.7	1	1.12	1.22	0.48	6.47	5.22	5.256	3.212	8.468	.	56.958	7.001	63.959	1.753	.	.	1.395	.	3.148	2.552	.	3.672	.	4.122	.	.	.	1.885	1.614	1.311	.	.	.	.
S011	2.31	0.91	1.37	9.51	3.04	0	0	36	30	0	0	265	2	19.34	9.5	1	1.64	1.34	0.68	8.92	14.65	6.13	4.27	10.4	.	45.179	6.209	51.388	.	.	.	2.822	.	2.822	2.599	.	3.015	.	3.49	.	.	.	6.023	.	.	.	.	.	.
S012	2.65	0.85	1.45	7.8	0.85	1	1	46	40	1	1	274	2	22.94	18.5	1	1.5	1.32	0.74	9.88	5.82	8.365	3.515	11.88	.	94.02	3.132	97.152	.	.	.	1.517	.	1.517	0.312	.	2.958	.	.	.	.	.	3.732	.	.	.	.	.	.
S013	2.25	0.81	1.26	7.97	2.63	0	1	39	30	1	2	282	1	18.04	14.5	1	1.17	1.08	0.55	8.67	7.71	3.34	4.059	7.399	.	94.546	4.298	98.844	1.974	0.941	.	1.864	.	4.779	3.982	.	5.837	.	.	.	.	.	4.408	.	.	.	.	.	.
S014	2.51	0.77	1.62	8.11	1.93	0	0	34	30	1	2	281	3	27.18	12.7	1	1.76	1.34	0.84	10.59	11.64	19.474	.	19.474	.	79.87	.	79.87	.	0.978	.	2.933	.	3.911	.	.	.	.	.	.	.	.	.	.	.	.	.	.	.
S015	2.36	0.83	1.25	6.99	0.98	1	0	41	40	1	2	280	2	22.7	13.7	1	1.3	1.23	0.67	8.99	5.19	.	.	.	.	119.72	.	119.72	.	.	.	.	.	.	.	.	.	.	.	.	.	.	.	.	.	.	.	.	.
S016	2.95	1.13	1.63	10.56	2.37	0	0	27	20	1	1	274	2	20.2	8.8	1	1.44	1.32	0.65	9.08	4.29	2.906	3.964	6.87	.	31.772	3.279	35.051	.	0.393	.	1.277	.	1.67	0.107	.	1.419	.	.	.	.	.	.	.	.	.	.	3.111	.
S018	2.43	1.04	1.39	10.68	1.88	0	0	33	30	1	1	293	.	.	16.1	1	1.57	1.31	0.7	9.12	17.43	1.334	7.057	8.391	.	43.553	4.478	48.031	.	.	.	0.749	.	0.749	10.314	.	3.361	.	.	.	.	.	2.322	.	1.513	.	.	.	.
S019	2.65	0.88	1.41	7.62	4.03	1	1	34	30	0	0	271	2	21.2	15	1	1.66	1.23	0.63	9.12	12.61	5.052	4.55	9.602	.	80.038	4.628	84.666	.	0.495	.	2.495	.	2.99	6.393	.	3.456	.	.	.	.	.	4.95	.	.	.	.	.	.
S022	2.39	1.03	1.53	11.48	0.44	1	1	35	30	0	0	267	.	.	9.7	1	1.51	1.43	0.57	8.46	6.23	17.705	3.542	21.247	.	131.991	5.276	137.267	.	.	.	3.017	.	3.017	9.549	.	5.603	.	.	.	.	.	4.28	.	.	.	.	.	.
S023	2.45	0.86	1.66	9.67	1.19	0	0	30	30	0	0	274	2	19.5	15	1	1.45	1.17	0.68	8.05	7.43	15.657	3.477	19.134	.	52.86	4.418	57.278	1.441	.	.	1.428	.	2.869	1.409	.	2.124	.	.	.	.	.	2.74	.	.	.	.	.	.
S025	2.22	1.03	1.27	9.03	1.59	0	1	28	20	0	0	266	.	.	14.5	1	1.16	1.15	0.55	7.37	8.91	.	.	.	.	98.284	.	98.284	.	.	.	.	.	.	.	.	.	.	.	.	.	.	.	.	.	.	.	.	.
S027	2.76	0.89	1.5	8.53	1.51	0	1	29	20	0	0	284	2	20.7	17	1	1.34	1.14	0.6	8.24	4.64	.	.	.	.	1.17875	.	.	.	.	.	.	.	.	.	.	.	.	.	.	.	.	.	.	.	.	.	.	.
S028	2.74	0.83	1.53	7.88	1.3	0	0	25	20	0	0	284	.	.	17.0154	1	1.49	1.24	0.7	9.42	7.55	12.31	.	12.31	.	150.145	.	150.145	.	.	.	.	.	.	.	.	10.416	.	.	.	.	.	.	.	.	.	.	.	.
S029	2.07	0.82	1.38	8.32	1.3	0	0	32	30	0	0	286	.	.	11	1	1.33	1.22	0.65	9.34	3.23	9.963	.	9.963	.	90.487	14.675	105.162	1.323	.	.	.	.	1.323	.	.	2.029	.	.	.	.	.	.	.	.	.	.	.	.
S030	2.33	0.81	1.37	7.59	5.33	1	0	33	30	0	0	274	2	18.5	9.9	1	1.5	1.15	0.63	8.44	12.58	.	5.079	5.079	.	76.271	4.556	80.827	2.088	.	.	1.948	.	4.036	3.714	.	3.728	.	.	.	.	.	5.226	.	.	.	.	4.321	.
S031	2.73	1.01	1.76	11.28	1.59	0	1	32	30	0	0	284	2	22	10	1	1.49	1.19	0.66	8.43	14.06	7.745	6.192	13.937	.	43.995	.	43.995	2.76	0.926	.	0.626	.	4.312	7.335	.	3.869	.	.	.	.	.	5.146	2.11	2.785	.	.	.	.
S033	2.67	1.1	1.51	10.7	0.26	0	1	32	30	0	0	274	1	18.1	13	1	1.3	1.39	0.59	9.52	11.32	7.292	5.495	12.787	.	103.248	8.138	111.386	.	0.77	.	2.666	.	3.436	2.117	.	2.047	.	.	.	.	.	4.456	.	.	.	.	.	.
S034	2.14	1.21	1.2	12.53	1.71	0	0	33	30	0	0	272	2	18.8	11.8154	1	1.09	1.26	0.49	9.28	7.21	9.054	.	9.054	.	194.514	.	194.514	2.301	.	.	.	.	2.301	1.633	.	.	.	.	.	.	.	.	.	.	.	.	.	.
S035	1.96	0.87	0.88	7.3	1.34	0	1	32	30	0	0	278	2	24.3	11	1	1.35	1.19	0.6	9.43	5.33	5.506	.	5.506	.	58.922	2.665	61.587	1.915	.	.	1.711	.	3.626	.	.	2.658	.	.	.	.	.	2.956	1.363	.	.	.	4.627	.
S036	2.52	1.03	1.62	11.51	1.8	0	1	34	30	1	1	275	2	22.21	9.7	1	1.5	1.22	0.64	8.36	6.1	.	.	.	.	163.188	.	163.188	4.028	.	.	.	.	4.028	.	.	.	.	.	.	.	.	.	.	.	.	.	.	.
S037	2.44	1.2	1.44	12.67	1.97	0	0	30	30	0	0	290	2	20.4	11	1	1.22	1.23	0.62	10.11	5.98	4.019	7.111	11.13	.	51.413	7.989	59.402	.	.	.	2.647	.	2.647	10.983	.	2.043	.	2.029	.	.	.	1.733	.	.	.	.	.	.
S038	3.26	0.93	2.07	9.49	3.14	0	1	28	20	1	2	290	2	22.4	32	1	1.95	1.37	0.9	9.12	11.56	8.278	3.587	11.865	.	41.487	.	41.487	.	.	.	0.861	.	0.861	2.786	.	5.439	.	.	.	.	.	4.058	.	.	.	.	3.24	.
S039	2.77	1.19	1.61	11.08	2.03	0	0	36	30	0	0	278	2	20.7	13	1	2.39	1.45	1.08	10.47	18.54	5.95	3.424	9.374	.	61.91	3.354	65.264	1.322	0.416	.	2.48	.	4.218	2.317	.	1.506	.	.	.	.	.	0.712	.	.	.	.	2.173	3.028
S040	2.72	0.74	1.66	7.39	3.31	1	0	34	30	0	0	269	1	16.9	24.5	1	1.33	1.31	0.7	11.59	13.53	4.571	4.8	9.371	.	55.069	2.734	57.803	.	0.608	.	1.578	.	2.186	2.679	.	3.147	.	2.452	.	.	.	2.09	.	.	.	.	.	.
S041	2.2	0.84	1.39	8.3	0.48	1	0	30	30	1	1	278	1	18	11.4	1	1.48	1.09	0.64	7.88	4.27	2.181	2.594	4.775	.	22.226	5.088	27.314	.	.	.	0.901	.	0.901	.	.	4.269	.	.	.	.	.	2.225	1.442	2.057	.	.	.	.
S042	2.62	0.93	1.65	9.19	3.43	1	1	34	30	0	0	263	3	27.1	23.6	1	1.21	1.23	0.53	8.23	7.85	9.732	.	9.732	.	133.481	12.152	145.633	.	.	.	2.352	.	2.352	.	.	.	.	.	.	.	.	.	.	.	.	.	.	.
S043	2.67	0.87	1.96	9.81	1.12	0	0	41	40	1	2	275	2	24	4	1	1.4	1.4	0.66	11.45	19.49	.	.	.	.	111.355	.	111.355	.	.	.	.	.	.	.	.	.	.	.	.	.	.	.	.	.	.	.	.	.
S044	2.53	0.95	1.43	9.33	1.99	1	1	35	30	0	0	277	2	19.8	18	1	2.08	1.52	0.85	9.27	9.36	7.958	4.809	12.767	.	34.632	.	34.632	0.87	.	.	1.158	.	2.028	.	.	3.306	.	.	.	.	.	6.344	.	.	.	.	.	.
S046	2.47	0.9	1.53	9.61	1.88	1	1	27	20	0	0	280	2	20.2	17.9	1	1.39	0.99	0.72	8.33	6.5	14.635	9.526	24.161	.	69.453	2.656	72.109	.	.	.	.	.	.	1.802	.	3.636	.	.	.	.	.	5.761	.	.	.	.	.	.
S047	2.48	0.98	1.68	10.71	0.77	0	1	40	40	0	0	273	2	24.3	9	1	1.31	1.08	0.61	8.55	31.94	23.593	.	23.593	.	264.47	19.062	283.532	.	.	.	6.124	.	6.124	.	.	.	.	.	.	.	.	6.148	.	.	.	.	.	.
S048	2.36	1	1.41	9.49	1.65	0	1	30	30	0	0	285	2	21.5	14	1	1.21	1.04	0.6	7.78	14.94	9.556	9.824	19.38	.	51.858	.	51.858	.	0.893	.	0.736	.	1.629	2.44	.	5.724	.	3.139	.	.	.	.	.	.	.	.	.	.
S049	2.47	0.71	1.4	6.62	2.18	1	0	41	40	0	0	290	2	21	20.5	1	1.53	1.18	0.63	8.65	3.51	10.45	4.388	14.838	.	221.855	5.661	227.516	.	0.48	.	2.933	.	3.413	.	.	2.718	.	.	.	.	.	2.268	.	.	.	.	.	.
S050	2.77	1.58	1.51	14.09	0.01	0	0	32	30	1	1	273	2	20.3	12	1	1.31	1.32	0.55	7.36	4.53	5.188	4.403	9.591	.	28.202	2.992	31.194	.	1.206	.	.	.	1.206	.	.	4.243	.	.	.	.	.	1.356	.	.	.	.	5.656	.
S052	2.36	0.9	1.41	9.61	1.54	0	1	29	20	0	0	283	2	22.8	10.5	1	1.41	1.3	0.57	10.69	11.07	13.081	.	13.081	.	132.404	.	132.404	.	.	.	.	.	.	.	.	5.435	.	.	.	.	.	.	.	.	.	.	.	.
S053	2.63	1.06	1.52	10.44	2.52	0	0	40	40	1	2	274	3	26	9	1	1.23	1.27	0.55	9.63	5.26	3.249	2.947	6.196	.	35.077	5.157	40.234	.	.	.	1.375	.	1.375	.	.	6.649	.	.	.	.	.	1.131	.	.	.	.	2.058	.
S054	2.59	1.05	1.53	10.39	1.56	0	1	31	30	0	0	277	2	20.2	17	1	1.26	1.29	0.56	10.17	12.53	5.053	3.784	8.837	.	63.002	3.448	66.45	2.94	0.396	.	0.686	.	4.022	.	.	1.794	.	.	.	.	.	.	.	.	.	.	.	.
S055	2.67	0.95	1.76	9.94	1.46	0	1	25	20	1	1	288	2	21.5	15	1	1.61	1.26	0.71	8.7	10.8	4.18	2.427	6.607	.	36.035	5.066	41.101	.	.	.	1.737	.	1.737	.	.	1.697	.	.	.	.	.	2.12	1.197	.	.	.	.	.
S056	2.24	0.93	1.43	9.99	0.59	0	1	29	20	1	1	272	2	24	14	1	1.74	1.28	0.78	10.32	6.67	.	.	.	.	70.524	.	70.524	.	.	.	.	.	.	.	.	.	.	.	.	.	.	.	.	.	.	.	.	.
S057	2.38	1.17	1.54	11.65	0.48	0	0	31	30	0	0	288	2	23.7	24	1	1.1	1.3	0.52	8.7	7.49	.	.	.	.	95.885	.	95.885	.	.	.	.	.	.	.	.	.	.	.	.	.	.	.	.	.	.	.	.	.
S058	2.45	1.01	1	7.51	1.01	1	0	32	30	1	1	266	2	20.7	11	1	1.96	1.36	0.72	9.36	7.59	3.879	.	3.879	.	47.856	.	47.856	0.605	.	.	1.707	.	2.312	.	.	.	.	.	.	.	.	.	.	.	.	.	.	.
[truncated: 84 more columns]
